# Supplementary material for: Compound Heterozygous Variants in the Phospholipase Gene PNPLA6 Cause Hypopituitarism and Vision Loss
Source: Hum Mutat. 2026 Jun 19;2026:4515038. doi: 10.1155/humu/4515038 (PMC13282554; doi:10.1155/humu/4515038)
Supplement: Supplementary file 1 — Supporting Information 1 Table S1: Coomassie blue quantification (control relative to Figure 2G). [file HUMU-2026-4515038-s002.xlsx]

## Sheet: Coomassie Quantification Result
	Unit: mg/ml
Construct	Rep 1	Rep 2	Rep 3	Avg
WT	0.325633	0.2931	0.1797	0.266144
c.3428-44G>A	0.212433	0.211333	0.213549	0.212439
p.T1115P	0.192667	0.178267	0.21564	0.195524
p.R1031Qfs*38	0.0280222	0.0485889	0.0456333	0.0407481
Untransfected	0.00843333	0.007548	0.008654	0.00821178

## Sheet: Statistics
	WT	c.3428-44G>A	p.T1115P	p.R1031Qfs*38	Untransfected
Number of values	14	8	9	5	5
Minimum	76.58	0	0	0.7825	0
25% Percentile	97.97	0.464	0	0.8924	0
Median	100.5	0.9302	0	1.28	0.8576
75% Percentile	102.2	1.253	0.2749	1.328	4.051
Maximum	120.6	1.473	0.5436	1.335	6.83
Mean	100	0.8571	0.1513	1.144	1.792
Std. Deviation	11.83	0.4832	0.1977	0.2434	2.87
Std. Error of Mean	3.161	0.1708	0.0659	0.1088	1.284
Lower 95% CI	93.17	0.4532	-0.0006	0.8419	-1.772
Upper 95% CI	106.8	1.261	0.3033	1.446	5.355
